# Supplementary material for: The two enantiomers of 2-hydroxyglutarate differentially regulate cytotoxic T cell function
Source: Cell Rep. Author manuscript; Available in PMC 2025 Sep 15. (PMC7618115; doi:10.1016/j.celrep.2023.113013)
Supplement: Supplemental Information [file EMS207964-supplement-Supplemental_Information.zip]

Archive with 2 entries (2 files):
- 1-s2.0-S2211124723010240-mmc1.pdf
- 1-s2.0-S2211124723010240-mmc2.pdf
